# Supplementary material for: Small sinking particles control anammox rates in the Peruvian oxygen minimum zone
Source: Nat Commun. 2021 May 28;12:3235. doi: 10.1038/s41467-021-23340-4 (PMC8163745; doi:10.1038/s41467-021-23340-4)
Supplement: Supplementary file 3 — Supplementary Tables [file 41467_2021_23340_MOESM3_ESM.xlsx]

## Sheet: Table_1a_bulk
Cruise	Station	CTD	Depth	Oxygen	Anammox	Anammox	Anammox	Denitrification	Denitrification	Denitrification	UVP particles	UVP particles	UVP particles	UVP particles	UVP particles	UVP particles	UVP particles	UVP particles	Temperature	Salinity	O₂	PO₄	NO₃	NO₂	NH₄	Si(OH)₄	Scalindua Encounters	Scalindua Encounters	Scalindua Encounters	Scalindua Encounters	N Release	N Release	N Release	N Release
				> 1.5 µM	rates: p < 0.05	standard error	p-value	rates: p < 0.05	standard error	p-value	ESD 128-256 µm	ESD 256-512 µm	ESD 512-1024 µm	ESD 1024-2048 µm	ESD 128-256 µm	ESD 256-512 µm	ESD 512-1024 µm	ESD 1024-2048 µm									ESD 128-256 µm	ESD 256-512 µm	ESD 512-1024 µm	ESD 1024-2048 µm	ESD 128-256 µm	ESD 256-512 µm	ESD 512-1024 µm	ESD 1024-2048 µm
			m		nM N₂ d⁻¹	nM N₂ d⁻¹		nM N₂ d⁻¹	nM N₂ d⁻¹		number L⁻¹	number L⁻¹	number L⁻¹	number L⁻¹	mm³ L⁻¹	mm³ L⁻¹	mm³ L⁻¹	mm³ L⁻¹	°C	psu	µmol L⁻¹	µmol L⁻¹	µmol L⁻¹	µmol L⁻¹	µmol L⁻¹	µmol L⁻¹	ind L⁻¹ d⁻¹	ind L⁻¹ d⁻¹	ind L⁻¹ d⁻¹	ind L⁻¹ d⁻¹	µmol L⁻¹	µmol L⁻¹	µmol L⁻¹	µmol L⁻¹
M136	341	3	24.3		19.1755	6.49154	0.0299177	2.31167	0.907397	0.0420602	196.093	40.7213	7.49645	0.375657	0.460049	0.943379	1.10931	0.486951	16.0616	35.0752	BD	2.547	14.683	0.861	0	18.722	6934250	7542880	5265460	1306890	0.019998	0.00979245	0.00354945	0.00041597
M136	341	3	39.2		58.804	23.3755	0.0432545	2.98667	1.12908	0.0386549	89.4208	22.4223	3.28893	0.126873	0.212326	0.535329	0.448887	0.127814	15.7231	35.073	BD	2.639	9.455	1.826	0	21.64	3117340	4362860	2392410	471929	0.00893035	0.0055725	0.00167409	0.000156522
M136	341	3	79.4		47.2597	11.3999	0.0127476	8.93106	2.61743	0.0210421	74.7999	17.3737	5.43958	0.501309	0.177889	0.447796	0.925079	0.447179	15.1822	35.0458	BD	2.599	6.077	4.372	0	24.162	2796550	3709560	4987080	1598110	0.00804644	0.00463955	0.00319833	0.000564336
M136	341	3	118.5		52.6273	11.0822	0.00885862	15.0344	4.22973	0.0189848	79.7111	10.9373	3.63854	0.282394	0.166887	0.263347	0.668163	0.249589	14.6234	35.0194	BD	2.514	12.966	3.127	0	24.275	2761010	2320410	3524630	958013	0.00827249	0.00297512	0.00220698	0.000341736
M136	341	3	159.8		81.4872	8.48583	0.00119827	9.28282	0.871811	0.000885212	72.6225	11.6199	5.31238	0.553685	0.152169	0.287526	0.969303	0.453795	14.6328	35.0191	BD	2.535	11.703	3.249	0	24.788	2453830	2420270	4885230	2122160	0.00737471	0.00307645	0.00306964	0.000730841
M136	395	33	119.1	*	0	0.0686118	0.0806687	0	0.147636	NA	24.8316	3.24916	1.49832	0.387205	0.054784	0.0792733	0.27198	0.400282	13.3203	34.8322	6.21	2.648	22.062	0.005	0	20.091	892243	681220	1278290	1136530	0.002632	0.000863987	0.000812747	0.000381455
M136	395	33	129.7	*	0	0.235689	0.118842	0	0.423673	0.240912	25.5123	3.48244	1.14478	0.16354	0.0554012	0.0870099	0.229129	0.211079	13.17	34.8397	1.5	2.704	21.212	0.05	0	21.728	983419	808238	1106010	781808	0.00293617	0.00103263	0.000683747	0.000245084
M136	395	33	139.7		1.00399	0.333098	0.028513	0.889157	0.341097	0.039954	26.2441	2.90983	0.954499	0.231675	0.0552595	0.0708292	0.184885	0.282631	13.0135	34.8616	BD	2.718	17.642	2.106	0.093	23.904	957286	605758	952216	898433	0.00288696	0.000781275	0.000588983	0.000277136
M136	395	33	150.4		0	0.563833	0.282123	1.5311	0.344724	0.0106114	31.2473	2.3935	0.86371	0.161031	0.0615442	0.0547474	0.17041	0.164782	12.8964	34.8628	BD	2.731	16.367	2.764	0.027	24.788	1113350	516832	782030	704718	0.00340731	0.000676955	0.000478246	0.000227113
M136	395	33	198.9		0	0.397538	0.260656	1.34254	0.252879	0.00652425	28.6452	2.72959	0.400956	0.123371	0.057311	0.0645879	0.062124	0.202112	12.2122	34.8409	BD	2.743	17.909	3.656	0.037	26.288	998540	551788	320830	504759	0.00303183	0.000720858	0.000213559	0.000144255
M136	395	33	299		0	0.265585	0.128213	0	1.73503	0.0532786	20.7499	1.98596	0.231125	0.0599212	0.0428663	0.0436042	0.0362492	0.140441	10.9308	34.7717	BD	2.769	22.727	5.97	0.031	28.161	741878	399305	212967	333807	0.00222828	0.000532219	0.000139812	8.66507e-05
M136	423	44	95.7	*	14.7041	0.414762	2.46763e-05	0	1.32544	0.13476	57.135	11.4968	6.26263	2.42424	0.120098	0.299476	1.23205	3.02519	15.056	35.037	1.5	2.45	20.438	0.031	0.12	22.537	1892950	2497310	5957900	8185320	0.00563188	0.00308921	0.00366942	0.00260531
M136	423	44	119.2		39.5942	9.80671	0.0136663	4.11075	0.409685	0.00105369	51.6215	8.13397	1.70122	0.425306	0.108862	0.196152	0.292169	0.666007	14.7891	35.023	BD	2.489	18.249	2.423	0	22.809	2036670	1623930	1573820	1699660	0.0061149	0.00209212	0.0010065	0.000495979
M136	423	44	129.2		89.5193	20.2575	0.0107564	0	0.810678	0.199771	111.502	12.8381	1.79211	0.488759	0.229255	0.297376	0.242256	0.696826	14.5279	35.0085	BD	2.65	11.585	3.749	0	25.898	3798980	2534750	1460070	1884940	0.0114653	0.00328754	0.00101646	0.000562955
M136	423	44	149.9		41.8819	0.723753	5.68417e-06	1.83781	0.723031	0.0422725	72.3854	17.4592	2.12121	0.0777001	0.17037	0.443936	0.240787	0.106658	14.2265	34.9943	BD	2.453	24.712	1.272	0	21.83	2867570	3592430	1424390	276296	0.00823672	0.00453955	0.00103604	8.9855e-05
M136	423	44	197.2		25.5058	1.19168	0.000111585	0	1.52444	0.297953	36.2544	8.21731	5.15971	0.627901	0.079021	0.220392	1.06913	0.54386	13.5641	34.9565	BD	2.52	23.854	3.077	0.025	23.135	1333250	1947000	5430120	1875550	0.00392838	0.00240316	0.00327895	0.000675193
M136	423	44	236.4		48.9093	3.44155	0.000377433	0	16.4614	0.0673437	66.3516	13.1763	5.32053	0.770077	0.150258	0.335117	0.995713	0.903132	13.2752	34.94	BD	2.618	18.369	5.508	0.388	25.469	2399520	2932100	5391810	3139140	0.00698205	0.00367654	0.00334987	0.00101429
M136	475	62	37.4	*	7.26206	0.286777	6.75247e-05	0	0.50351	NA	388.485	52.8535	13.3333	1.43939	0.818212	1.26225	2.13333	1.63531	17.1583	35.0617	1.79	2.564	18.268	0.553	0	19.092	13774700	11237200	11627000	5461940	0.0411579	0.0144257	0.0076546	0.00178518
M136	475	62	67.4	*	0	0.221066	NA	0	0.966812	NA	131.877	25.8398	8.48015	1.90275	0.30952	0.602215	1.50353	2.86008	16.4895	35.0576	6.12	2.424	22.868	0.094	0	18.589	5084990	5386830	7894870	8714450	0.0146313	0.00697659	0.00501468	0.00257578
M136	475	62	98.9	*	0	0.558651	0.178473	0	1.61226	NA	74.8979	20.1161	9.26284	2.23512	0.181117	0.529964	1.72114	3.11492	16.1879	35.1368	35.66	2.17	26.466	0.118	0	12.282	3276060	5047840	9182690	9335550	0.00929059	0.00629853	0.00574928	0.00282162
M136	475	62	173.4		36.8049	6.52891	0.0055222	3.59097	1.01435	0.0191796	81.8609	11.9078	3.31484	0.44103	0.165543	0.292399	0.585267	0.571548	14.587	35.0125	BD	2.548	18.518	2.459	0	23.704	2848360	2534980	3104520	1804660	0.00863478	0.00323536	0.00198326	0.0005587
M136	475	62	223		48.9428	15.7458	0.0264758	0	1.0165	0.0740239	95.0292	10.8364	1.06326	0.372142	0.193171	0.229167	0.163422	0.703081	14.2704	34.9909	BD	2.517	20.622	2.13	0	23.008	3237700	2060890	855474	1863970	0.0097836	0.00276206	0.000573845	0.000508305
M136	475	62	349.1		7.25067	1.90074	0.0158439	0	1.07277	0.0801766	37.6484	7.9922	2.0645	0.141769	0.0851212	0.19838	0.321115	0.205481	11.692	34.8432	BD	2.667	23.458	4.674	0	28.42	1446680	1851550	2131740	792972	0.00421477	0.0023314	0.00140569	0.00023594
M136	505	70	108.4	*	16.6939	1.41952	0.000660695	1.39405	0.32713	0.0118504	71.9947	15.9478	2.9848	0.16835	0.163298	0.385375	0.419899	0.212646	15.0532	35.0446	4.46	2.429	22.952	0.265	0	20.968	2327250	2885840	2360930	1054590	0.00685031	0.00365133	0.00159757	0.000336758
M136	505	70	128.7		39.0733	4.35156	0.00145773	0	1.06147	0.0841237	66.3266	9.85099	2.94029	0.265027	0.128877	0.254052	0.476724	0.378107	14.597	35.0106	BD	2.54	17.01	2.319	0.493	24.183	2657390	2227630	1644780	1138470	0.0080829	0.00286372	0.00110432	0.000352622
M136	505	70	140.3		55.3664	2.6849	0.000124687	1.71435	0.716728	0.0482876	85.7773	13.0067	1.76294	0.140818	0.179746	0.299011	0.241529	0.162651	14.5913	35.0109	BD	2.524	17.646	2.027	0.406	23.685	3950260	3493230	985400	NA	0.011312	0.00445548	0.000737584	NA
M136	549	88	49.9	*	0	0.243426	0.203346	0	0.291969	NA	135.217	21.1722	3.07025	0.211151	0.307873	0.477081	0.464264	0.237486	16.4303	35.0649	3.8	2.405	21.27	0.065	0	20.231	4351420	3715170	2702740	858644	0.0126093	0.00485296	0.0017881	0.000293508
M136	549	88	126.7		13.1302	3.50132	0.0165573	4.75859	1.60992	0.0298727	21.23	3.54876	0.902834	0.116206	0.0453712	0.0871531	0.158315	0.167263	14.3772	35.0001	BD	2.473	18.431	3.83	0	23.987	844490	818128	903429	565608	0.00251169	0.00104154	0.000577502	0.000170308
M136	549	88	149.4		12.5753	1.8593	0.00330194	0	0.865877	0.0697051	27.5018	3.19692	1.12465	0.145788	0.0561336	0.0741412	0.179937	0.285726	14.3012	34.9965	BD	2.465	20.605	3.126	0	23.407	1042780	659360	884970	799835	0.00319538	0.000859021	0.000587697	0.000222135
M136	549	88	181.2	*	1.52458	0.335062	0.00994417	0	0.351493	0.32605	45.8965	8.77525	1.47569	0.260417	0.107234	0.208716	0.222778	0.392966	13.7502	34.9676	1.5	2.421	28.343	0.066	0	22.042	1840040	1754440	1235210	1074730	0.00533123	0.00227377	0.000822962	0.000314999
M136	549	88	198.7		5.62844	0.402188	0.000395038	0	0.961895	0.267995	29.3036	7.46411	3.39181	0.20202	0.0639706	0.213733	0.517363	0.263333	13.5143	34.9397	BD	2.509	23.128	2.622	0	22.861	1061810	1698220	2754290	857702	0.00313108	0.00206045	0.00182558	0.000267475
M136	549	88	299.8		0	0.994793	0.0660618	0	1.01869	0.138478	12.4791	0.874891	0.071582	0.00795355	0.0259984	0.0183293	0.00933823	0.00564501	12.0179	34.8656	BD	2.602	25.695	3.173	0	26.442	418011	182257	50144.3	NA	0.001248	0.000243849	3.49275e-05	NA
M136	555	90	77.5	*	22.857	1.77322	0.000503894	0	2.6118	NA	54.4168	8.68592	1.83438	0.12388	0.118934	0.205236	0.279994	0.120418	14.5769	34.9979	2.2	2.404	24.898	0.751	0	19.52	1992290	1826640	1527070	408731	0.00587715	0.0023551	0.00102322	0.000141375
M136	555	90	158.5		20.2988	1.71024	0.000643005	4.6875	1.6577	0.0331574	51.2178	6.28462	1.4174	0.0529488	0.104525	0.143599	0.225945	0.0476352	13.949	34.9702	BD	2.477	21.493	3.377	0	23.831	1763790	1289790	1214150	178185	0.0053233	0.00167523	0.000802584	6.32866e-05
M136	555	90	188.6		17.2133	1.29735	0.000462607	0	0.556877	NA	44.1174	7.20539	1.76046	0.12987	0.100541	0.167103	0.273691	0.145163	13.4661	34.9439	BD	2.456	22.308	3.162	0.254	23.925	1697540	1593140	1579400	911230	0.0049244	0.00205972	0.00104429	0.000270521
M138	882-4	10	73.1	*	0	0.334903	0.362015	0.808991	0.324266	0.0440534	NA	NA	NA	NA	NA	NA	NA	NA	15.7465	35.0463	22.48	2.094	28.758	0.012	0	16.111	NA	NA	NA	NA	NA	NA	NA	NA
M138	882-4	10	197.2	*	0	0.597844	0.137343	0	0.572657	0.198162	NA	NA	NA	NA	NA	NA	NA	NA	13.8057	34.9674	1.5	2.404	30.358	0	0	21.075	NA	NA	NA	NA	NA	NA	NA	NA
M138	882-4	10	257.3		3.53615	0.295157	0.000625493	0	0.294978	NA	NA	NA	NA	NA	NA	NA	NA	NA	13.0236	34.9238	BD	2.531	28.9627	0.468667	0	20.473	NA	NA	NA	NA	NA	NA	NA	NA
M138	882-4	10	296.6		0	0.160721	NA	1.42586	0.382741	0.0168407	NA	NA	NA	NA	NA	NA	NA	NA	12.3108	34.8745	BD	2.602	28.6643	0.539667	0	25.2987	NA	NA	NA	NA	NA	NA	NA	NA
M138	882-4	10	345.7		0	0.378022	NA	0	0.843788	0.24082	NA	NA	NA	NA	NA	NA	NA	NA	11.568	34.8329	BD	2.632	31.475	0.84	0	27.387	NA	NA	NA	NA	NA	NA	NA	NA
M138	882-4	10	395.2		0	0.696238	0.276245	2.28312	0.340482	0.00338389	NA	NA	NA	NA	NA	NA	NA	NA	10.9106	34.7898	BD	2.727	31.863	1.712	0	29.769	NA	NA	NA	NA	NA	NA	NA	NA
M138	894-3	43	ws	*	0	0.559659	0.409264	0	0.871043	NA	NA	NA	NA	NA	NA	NA	NA	NA	16.119	35.1337	19.06	2.183	30.09	0.058	0	17.017	NA	NA	NA	NA	NA	NA	NA	NA
M138	894-3	43	146.5		2.18081	0.35157	0.00422098	0	0.886593	0.413651	NA	NA	NA	NA	NA	NA	NA	NA	14.0032	34.9633	BD	2.489	25.533	1.526	0	22.663	NA	NA	NA	NA	NA	NA	NA	NA
M138	894-3	43	189.2		2.53799	0.474786	0.00640161	0	0.279023	0.110563	NA	NA	NA	NA	NA	NA	NA	NA	13.5888	34.9479	BD	2.577	22.329	3.357	0	25.732	NA	NA	NA	NA	NA	NA	NA	NA
M138	894-3	43	246.1		1.63431	0.207824	0.00214192	0	0.90273	0.2625	NA	NA	NA	NA	NA	NA	NA	NA	12.6142	34.8902	BD	2.586	27.476	1.284	0	26.492	NA	NA	NA	NA	NA	NA	NA	NA
M138	894-3	43	344.3		0	0.396683	0.109317	0	0.801707	0.154638	NA	NA	NA	NA	NA	NA	NA	NA	11.4002	34.8221	BD	2.64	30.174	1.585	0	28.929	NA	NA	NA	NA	NA	NA	NA	NA
M138	894-3	43	463.5		0	0.441686	0.190987	0	0.321234	0.213543	NA	NA	NA	NA	NA	NA	NA	NA	8.8344	34.6526	BD	3.002	40.121	0.257	0	38.13	NA	NA	NA	NA	NA	NA	NA	NA
M138	897-4	48	47.8	*	0	0.55534	0.213026	0	0.324089	0.309152	17.1345	5.14966	1.75373	0.247878	0.0458207	0.13006	0.319057	0.235796	17.0251	35.2067	64.12	2.147	28.395	0.078	0	13.708	NA	NA	NA	NA	NA	NA	NA	NA
M138	897-4	48	73.5	*	0	0.384318	0.123444	0	0.791611	0.302127	24.8182	4.75284	0.844191	0.0731957	0.0556245	0.109012	0.126105	0.100655	14.7451	35.0251	9.84	2.203	30.311	0.036	0	18.028	NA	NA	NA	NA	NA	NA	NA	NA
M138	897-4	48	119.2	*	0.717246	0.124162	0.00515734	0.615387	0.260964	0.0497845	330.329	54.4425	5.73248	0.122242	0.788871	1.20611	0.763026	0.109099	14.1717	34.9904	3.05	2.321	29.656	0.168	0	20.434	NA	NA	NA	NA	NA	NA	NA	NA
M138	897-4	48	157.9	*	0.703955	0.161333	0.0111275	0	0.193012	0.0839759	NA	NA	NA	NA	NA	NA	NA	NA	14.0585	34.9832	2.02	2.34	29.702	0.163	0	20.896	NA	NA	NA	NA	NA	NA	NA	NA
M138	906-8	70	59.1		7.32191	0.768848	0.00122776	0	0.287706	0.277355	NA	NA	NA	NA	NA	NA	NA	NA	15.5889	35.0526	BD	2.31	25.674	0.498	0	20.742	NA	NA	NA	NA	NA	NA	NA	NA
M138	906-8	70	78.3		35.098	2.06063	0.000220409	1.98984	0.46528	0.011739	NA	NA	NA	NA	NA	NA	NA	NA	14.8568	35.0171	BD	2.373	20.807	3.405	0	22.091	NA	NA	NA	NA	NA	NA	NA	NA
M138	906-8	70	98.5		69.1578	11.6131	0.00473531	5.3574	0.98387	0.00608168	NA	NA	NA	NA	NA	NA	NA	NA	14.3973	34.9952	BD	2.429	19.146	4.367	0	23.001	NA	NA	NA	NA	NA	NA	NA	NA
M138	906-8	70	148.6		19.3567	3.75387	0.00707129	0	0.810352	0.0786869	NA	NA	NA	NA	NA	NA	NA	NA	13.7342	34.9582	BD	2.455	25.427	1.24333	0	23.567	NA	NA	NA	NA	NA	NA	NA	NA
M138	906-8	70	198.2		2.9596	0.332841	0.00149976	0	0.642505	0.38861	NA	NA	NA	NA	NA	NA	NA	NA	13.2122	34.9268	BD	2.562	22.09	3.066	0	24.72	NA	NA	NA	NA	NA	NA	NA	NA
M138	906-8	70	298.4		0	0.822337	NA	4.55664	0.945016	0.00849873	NA	NA	NA	NA	NA	NA	NA	NA	11.5521	34.8258	BD	2.656	24.143	5.484	0	28.531	NA	NA	NA	NA	NA	NA	NA	NA
M138	907-6	75	78	*	0	0.369841	0.132091	0	0.545867	0.260798	NA	NA	NA	NA	NA	NA	NA	NA	14.6598	34.9732	7.37	2.408	28.066	0.06	0.0166071	15.844	NA	NA	NA	NA	NA	NA	NA	NA
M138	907-6	75	91	*	0	0.215058	0.223793	0	0.709699	0.14893	NA	NA	NA	NA	NA	NA	NA	NA	14.4066	34.9472	4.3	2.452	27.831	0.007	-0.000109862	16.073	NA	NA	NA	NA	NA	NA	NA	NA
M138	907-6	75	99.1		20.2211	3.38229	0.00468337	0	1.12412	0.0615991	NA	NA	NA	NA	NA	NA	NA	NA	14.4703	34.994	BD	2.588	12.722	5.892	0.0103597	24.042	NA	NA	NA	NA	NA	NA	NA	NA
M138	907-6	75	149.1		13.2634	1.4916	0.0014997	5.88364	0.430076	0.000422521	NA	NA	NA	NA	NA	NA	NA	NA	14.1022	34.9749	BD	2.573	14.953	6.375	0.019569	25.739	NA	NA	NA	NA	NA	NA	NA	NA
M138	907-6	75	198.7		5.10144	1.48102	0.0205496	0	1.14285	0.0694423	NA	NA	NA	NA	NA	NA	NA	NA	13.3857	34.926	BD	2.614	16.747	6.569	0.0307438	27.148	NA	NA	NA	NA	NA	NA	NA	NA
M138	907-6	75	297		0	2.77728	NA	7.94377	1.75462	0.0100796	NA	NA	NA	NA	NA	NA	NA	NA	11.8672	34.8339	BD	2.713	20.059	6.739	0.00858516	29.371	NA	NA	NA	NA	NA	NA	NA	NA
M138	919-4	102	97.7	*	0	0.422276	0.319517	0	0.509522	0.188034	89.1839	8.16126	0.384375	0.0268168	0.190957	0.156396	0.0477812	0.0194496	14.5149	34.9978	1.52	2.278	28.218	0.014	0	20.513	NA	NA	NA	NA	NA	NA	NA	NA
M138	919-4	102	119.7	*	0.880213	0.0615144	0.000369849	1.23858	0.497653	0.0442875	83.8486	10.4887	0.357106	0	0.185998	0.203103	0.0474031	0	14.1702	34.9886	1.62	2.27267	29.758	0.0136667	0	20.915	NA	NA	NA	NA	NA	NA	NA	NA
M138	919-4	102	130.4	*	1.07931	0.307105	0.0195362	0	0.839822	0.253321	102.076	12.1305	0.620888	0.0834028	0.221725	0.230986	0.0951112	0.121738	14.0075	34.9784	1.5	2.333	29.163	0.028	0	22.041	NA	NA	NA	NA	NA	NA	NA	NA
M138	919-4	102	179		0	0.354642	NA	2.27766	0.935188	0.0464358	103.099	14.3866	0.588408	0.00980681	0.240368	0.287625	0.0759292	0.0134934	13.2316	34.9264	BD	2.489	21.141	3.064	0	24.646	NA	NA	NA	NA	NA	NA	NA	NA
M138	919-4	102	196.2		0	2.34913	NA	5.80198	1.73318	0.0220688	84.8649	13.9197	0.722674	0.041061	0.194246	0.309894	0.0757866	0.0398011	12.9392	34.8979	BD	2.531	18.911	4.761	0	26.716	NA	NA	NA	NA	NA	NA	NA	NA
M138	919-4	102	296		0	0.415872	0.0783956	0	0.869007	NA	46.9853	9.32	1.37457	0.0416536	0.108286	0.223593	0.151881	0.0658439	11.8067	34.8434	BD	2.502	25.794	3.441	0	27.44	NA	NA	NA	NA	NA	NA	NA	NA

## Sheet: Table_1b_size_fractionation
Cruise	Station	CTD	Depth	Oxygen	Anammox bulk	Anammox bulk	Anammox bulk	Denitrification bulk	Denitrification bulk	Denitrification bulk	Anammox < 10 µm	Anammox < 10 µm	Anammox < 10 µm	Denitrification < 10 µm	Denitrification < 10 µm	Denitrification < 10 µm	Anammox < 1.6 µm	Anammox < 1.6 µm	Anammox < 1.6 µm	Denitrification < 1.6 µm	Denitrification < 1.6 µm	Denitrification < 1.6 µm	UVP particles	UVP particles	UVP particles	UVP particles	UVP particles	UVP particles	UVP particles	UVP particles	Temperature	Salinity	O₂	PO₄	NO₃	NO₂	NH₄	Si(OH)₄	Scalindua Encounters	Scalindua Encounters	Scalindua Encounters	Scalindua Encounters	N Release	N Release	N Release	N Release
				> 1.5 µM	rates: p < 0.05	standard error	p-value	rates: p < 0.05	standard error	p-value	rates: p < 0.05	standard error	p-value	rates: p < 0.05	standard error	p-value	rates: p < 0.05	standard error	p-value	rates: p < 0.05	standard error	p-value	ESD 128-256 µm	ESD 256-512 µm	ESD 512-1024 µm	ESD 1024-2048 µm	ESD 128-256 µm	ESD 256-512 µm	ESD 512-1024 µm	ESD 1024-2048 µm									ESD 128-256 µm	ESD 256-512 µm	ESD 512-1024 µm	ESD 1024-2048 µm	ESD 128-256 µm	ESD 256-512 µm	ESD 512-1024 µm	ESD 1024-2048 µm
			m		nM N₂ d⁻¹	nM N₂ d⁻¹		nM N₂ d⁻¹	nM N₂ d⁻¹		nM N₂ d⁻¹	nM N₂ d⁻¹		nM N₂ d⁻¹	nM N₂ d⁻¹		nM N₂ d⁻¹	nM N₂ d⁻¹		nM N₂ d⁻¹	nM N₂ d⁻¹		number L⁻¹	number L⁻¹	number L⁻¹	number L⁻¹	mm³ L⁻¹	mm³ L⁻¹	mm³ L⁻¹	mm³ L⁻¹	°C	psu	µmol L⁻¹	µmol L⁻¹	µmol L⁻¹	µmol L⁻¹	µmol L⁻¹	µmol L⁻¹	ind L⁻¹ d⁻¹	ind L⁻¹ d⁻¹	ind L⁻¹ d⁻¹	ind L⁻¹ d⁻¹	µmol L⁻¹	µmol L⁻¹	µmol L⁻¹	µmol L⁻¹
M136	374	16	98.1	*	0.855333	0.310662	0.0352746	0	0.595646	NA	0	0.521308	0.29464	0	0.517364	0.469514	0	0.132549	NA	1.59968	0.632858	0.0427979	24.6118	3.00769	0.964873	0.0753807	0.0515788	0.0710474	0.176829	0.116723	13.3933	34.8461	4.02	2.66	21.762	0.039	0.434	20.509	882186	635732	944987	392052	0.00263723	0.000820848	0.000592762	0.000117318
M136	374	16	109.1		1.00668	0.0925009	0.00083015	0	0.326092	NA	0.896818	0.0926141	0.0052485	0	0.390811	NA	2.07371	0.340579	0.00444843	0	1.23276	0.237264	61.1523	3.63636	0.755705	0.209502	0.108539	0.084588	0.141777	0.303016	13.1464	34.8497	BD	2.693	20.251	0.025	0.536	22.084	1765670	735930	766786	1047450	0.00557026	0.000959579	0.000476876	0.000307385
M136	374	16	125.1		1.72183	0.573909	0.0288303	0	2.88554	0.167837	0.926864	0.112714	0.00188222	0	0.162869	0.100464	0	0.328156	0.0563943	0	0.336801	NA	36.7521	3.79435	0.556851	0.19425	0.0760936	0.0777832	0.0843357	0.278995	12.9122	34.8487	BD	2.725	18.459	0.831	0.58	23.719	1203500	696939	503409	713379	0.00361721	0.000940812	0.000325855	0.000215942
M136	374	16	149.8		1.42493	0.318195	0.0103799	0	0.182488	NA	0.797719	0.102201	0.00218859	0	0.246452	0.116535	0.726229	0.212094	0.020859	0	0.876275	0.0703071	38.1785	3.71192	0.435247	0.139607	0.0815594	0.075599	0.0815183	0.165647	12.5829	34.8417	BD	2.753	16.372	1.84	0.516	25.852	1354780	710274	427752	481120	0.00404353	0.00096708	0.000269607	0.000155953
M136	374	16	199.5		2.38081	0.746557	0.0248736	0	0.642549	0.136551	0	0.633186	0.440282	1.12978	0.44278	0.041914	1.00706	0.24339	0.0128129	0	1.22906	0.469337	26.3625	2.6529	0.2442	0.0999001	0.057577	0.0561296	0.0402994	0.155475	11.9323	34.8338	BD	2.707	17.428	5.762	1.896	27.197	932671	494856	240646	474029	0.0027637	0.00066699	0.000154446	0.000131726
M136	374	16	298.3		0	0.679442	NA	2.02803	0.503128	0.0137252	0	0.674938	0.236612	0	1.40274	0.319622	0	0.536704	NA	2.25049	0.392988	0.00528462	23.9613	4.51942	0.666458	0.0416536	0.0556528	0.102795	0.108171	0.031707	10.5187	34.7417	BD	2.804	27.056	3.703	0.072	29.193	898895	903553	584670	162205	0.00260042	0.00118177	0.000380852	5.57856e-05
M136	404	40	120.3	*	0	5.82648	0.331361	0	5.12456	NA	0	0.450336	NA	0	0.171433	NA	0	0.2809	0.0908368	0	0.375903	0.35851	25.8586	1.83945	0.350877	0.0956938	0.0561866	0.0452164	0.0821156	0.165696	13.4165	34.8592	1.74	2.686	22.303	0.005	0.042	20.454	801252	370487	502059	445534	0.00240056	0.000483841	0.000303142	0.000127028
M136	404	40	139.7		0	2.83107	0.474287	0	2.58218	0.457945	0	0.359479	0.280445	0	0.353912	0.39893	0	0.11426	0.0871815	0	0.186185	0.0729331	40.08	3.37336	0.485992	0.114351	0.0805391	0.0722338	0.0890601	0.196373	12.9551	34.8347	BD	2.735	20.699	0.01	0.011	22.407	1100370	615878	404879	581710	0.00330046	0.000826528	0.000247705	0.000162529
M136	404	40	148.8		0	6.26335	NA	0	5.94811	0.0697829	0	0.598583	0.0840562	0	0.236781	NA	0.5168	0.0263058	0.000144076	0	0.259145	NA	17.3449	2.56854	0.548341	0.20202	0.0400143	0.0565632	0.0945243	0.266729	12.8295	34.8387	BD	2.776	18.952	0.435	0	24.051	649414	486676	472933	752184	0.00189388	0.000646609	0.000301162	0.000232719
M136	404	40	159.2		0	4.7173	0.0658881	0	5.063	NA	0	0.29294	0.428709	0	0.746314	NA	0	0.543374	0.253153	0	0.451776	NA	19.1447	2.1146	0.320967	0.0755216	0.0411238	0.0416241	0.0696628	0.101967	12.6224	34.8391	BD	2.791	17.104	1.447	0.007	25.518	691753	387828	344467	312531	0.00205633	0.000535613	0.000204878	9.75016e-05
M136	404	40	199.4		0	4.32419	NA	7.95362	2.8176	0.0332911	0	0.377629	0.246821	0	0.597797	NA	0.576888	0.216774	0.0381289	0	0.406689	0.0985837	22.1212	3.36088	0.431589	0.0550964	0.052543	0.0693671	0.071248	0.0938238	12.1749	34.867	BD	2.689	18.631	6.066	0.033	26.91	860466	665059	382450	216705	0.00247635	0.000889986	0.00025079	6.45066e-05
M136	404	40	297.2		0	1.51461	0.137609	0	1.54857	NA	0	0.539421	NA	2.48438	0.790809	0.0258005	0	0.326933	NA	1.26826	0.51163	0.0446796	12.571	1.23129	0.383396	0.088476	0.0253843	0.029519	0.0658866	0.0994536	10.527	34.7448	BD	2.814	28.944	3.47	0.014	28.905	430857	261891	340277	319162	0.00130663	0.000335896	0.000219412	0.000104873
M136	456	55	99.3		0	4.87059	NA	0	2.83628	0.438999	0	8.08997	0.303924	0	5.16381	0.0982068	0.960097	0.168117	0.00532539	0	0.115937	NA	67.3876	8.38258	2.53154	0.322729	0.137836	0.211223	0.441716	0.385652	14.9125	35.0294	BD	NA	NA	NA	NA	NA	2041920	1696780	2218470	1071130	0.00614829	0.00214707	0.00142255	0.000341519
M136	456	55	124.3		0	8.75098	0.462449	0	1.19166	0.209412	0	2.46197	0.355156	2.66831	0.72272	0.0330819	0	1.4131	NA	0	0.351717	NA	57.7671	5.45455	1.08453	0.0956938	0.117062	0.124267	0.199131	0.138817	14.5431	35.0054	BD	NA	NA	NA	NA	NA	2157370	1184890	1042820	504657	0.00649922	0.00154179	0.000663955	0.000152224
M136	456	55	149.5		0	4.26099	NA	0	1.77274	NA	0	7.38067	0.280909	0	3.57613	NA	0	6.95003	0.240648	0	1.9651	NA	58.6495	7.30931	1.17713	0.151117	0.127314	0.170311	0.207808	0.203978	14.3638	35.0009	BD	NA	NA	NA	NA	NA	2132220	1482160	981040	560865	0.0062755	0.00195379	0.000627079	0.000175643
M136	456	55	174.3		0	0.251641	NA	0	0.258796	0.236765	0	1.67416	NA	0	0.678387	0.395786	0	2.36227	0.175994	6.29904	0.435556	0.000358365	58.639	7.9922	1.00124	0.0708843	0.13369	0.172105	0.161549	0.0849811	14.1187	34.9878	BD	NA	NA	NA	NA	NA	2254510	1646640	823510	260546	0.00653362	0.00219548	0.000545101	8.22386e-05
M136	456	55	223.8		0	0.16607	0.477597	0.371764	0.0928976	0.0139871	0	0.2212	NA	0	0.164575	0.178113	0	0.413074	NA	0	0.405362	0.0730107	64.7367	12.0671	2.18254	0.180375	0.143294	0.289684	0.32315	0.200569	13.5785	34.9579	BD	NA	NA	NA	NA	NA	2382070	2495010	1827260	620555	0.00698449	0.00318868	0.00124639	0.000208007
M136	456	55	300		0	2.96743	NA	3.27417	0.731455	0.010392	0	0.497424	NA	1.24653	0.489727	0.0421419	0	0.395826	NA	1.30733	0.474013	0.0351348	79.798	14.7752	3.18875	0.514953	0.193166	0.341397	0.542164	0.629098	12.0333	34.863	BD	NA	NA	NA	NA	NA	2827840	2744650	2689060	1665400	0.00810067	0.00355596	0.00175277	0.000522221
M136	525	80	109.8	*	1.67215	0.193364	0.00162636	0.296032	0.0333376	0.00150574	2.06212	0.151437	0.000428376	0	0.068707	0.0598177	1.04947	0.129528	0.00196474	0	0.0946887	NA	43.3531	8.25496	3.21607	0.441194	0.0960906	0.211186	0.522353	0.618871	14.4743	35.0099	5.39	2.387	27.126	0.151	0.039	20.199	1555940	1672070	2503190	1495600	0.0045979	0.0021135	0.00161781	0.000460033
M136	525	80	124.4	*	2.26706	0.364771	0.00419805	0	0.0918332	NA	2.78309	0.543104	0.0180177	0	0.0382867	NA	2.34569	0.424808	0.00585012	0	0.0861881	0.105031	37.9718	5.35619	1.12972	0.199362	0.0777756	0.122322	0.175344	0.196848	14.2649	34.9974	3.12	2.431	25.814	0.716	0.035	21.175	1284110	1013780	913020	560648	0.00388693	0.00132509	0.000603117	0.000187483
M136	525	80	149.7	*	6.35457	0.38946	0.000250454	0	0.0377583	NA	6.09863	0.589103	0.00096143	0.422453	0.119318	0.019174	1.90846	0.210865	0.00142442	0	0.0562762	NA	32.627	3.69864	0.675932	0.0531632	0.0665893	0.0831856	0.112328	0.0631665	14.0756	34.9866	1.5	2.45	26.965	0.754	0	21.739	1124910	728302	556482	155814	0.00340844	0.000954426	0.000366058	5.19615e-05
M136	525	80	199.7		0	1.03568	0.0639453	0	0.463624	0.486438	3.46985	0.339701	0.00100003	0	0.113336	NA	0	0.292163	0.0644639	0	0.0620952	0.104997	44.1077	7.15931	0.841751	0.0531632	0.10255	0.158527	0.133341	0.0509636	13.627	34.9539	BD	2.526	24.339	2.674	-0.001	22.571	1673850	1481370	706209	174028	0.00482585	0.0019527	0.000465591	6.02014e-05
M136	525	80	218		2.04486	0.191935	0.000883698	0	0.156146	0.176938	2.29975	0.726182	0.0253005	0	0.217742	NA	1.04524	0.11274	0.00132779	0	0.097414	NA	41.6518	7.15983	0.861557	0.0594177	0.0974137	0.155834	0.122732	0.0408351	13.3907	34.9392	BD	2.571	22.71	3.359	0.019	23.62	1603910	1428590	687253	159743	0.00462029	0.00189481	0.00047075	6.13637e-05
M136	525	80	242.2		2.07211	0.328701	0.00403273	0	0.14554	NA	2.57332	0.419651	0.00436047	0	0.115931	0.0946549	1.3699	0.124404	0.000801923	0	0.23935	0.265913	39.2496	7.23562	0.92249	0.149454	0.0893989	0.167231	0.148911	0.24919	12.9332	34.9169	BD	2.571	22.698	3.541	0.086	24.355	1308010	1016240	670954	1011350	0.00383554	0.00133732	0.000434625	0.000277029
M136	569	93	62.1	*	0	0.0258415	0.320658	0	0.341513	0.220659	0	0.200326	NA	0	0.70846	NA	0	0.702254	NA	0	1.04681	0.109432	99.2583	13.5412	2.25443	0.248865	0.212771	0.30376	0.343149	0.291649	15.9606	35.0881	16.03	2.304	24.058	0.048	0	19.236	2505800	2732770	1593960	707998	0.00721369	0.00351502	0.00109299	0.000204757
M136	569	93	160.2		1.33413	0.554916	0.0477569	0	0.510693	0.108265	0	1.32913	NA	0	0.969134	0.364911	5.09591	0.876354	0.00506297	0	0.75816	0.077253	53.0125	5.18122	1.40226	0.178253	0.102261	0.12544	0.210846	0.205323	13.9625	34.9782	BD	2.437	25.107	1.793	0	21.857	1869830	1241530	1275440	828131	0.00576838	0.00159583	0.000855505	0.000246171
M136	569	93	172.7	*	5.17577	0.358407	0.000359915	0	0.361225	0.36303	1.77412	0.120474	0.000339634	0	0.527124	NA	0	1.04594	0.331414	3.38316	1.34158	0.0430216	62.6929	7.33711	1.776	0.1998	0.125378	0.181122	0.28611	0.309392	13.7888	34.9722	4.61	2.424	27.371	0.654	0	21.827	2150300	1609740	1550580	921635	0.00653544	0.00204349	0.00101982	0.000270094
M136	569	93	224.1		0	1.54557	NA	0	1.56074	NA	0	1.36939	NA	0	1.10466	0.395726	1.30929	0.250845	0.0068382	0	0.640316	0.132423	49.1076	7.90613	1.95185	0.121516	0.105222	0.189976	0.283569	0.140598	12.9459	34.9063	BD	2.604	16.453	5.609	0	25.86	1697130	1681550	1547110	461888	0.00502118	0.0021449	0.0010606	0.000150603
M136	569	93	297.2		0	0.180981	NA	0	0.19171	0.244139	0	0.116961	0.425679	0	0.973254	0.206939	0	0.673898	0.307868	0	0.606573	NA	31.5274	3.91797	1.73452	0.0918274	0.062122	0.109009	0.26657	0.0920167	12.0166	34.8636	BD	2.615	24.027	3.681	0	26.794	1070160	935146	1460820	317664	0.00327192	0.00113983	0.000976167	0.000107589
M136	569	93	399.5		0	0.314807	NA	1.38473	0.292496	0.00893317	0	0.31253	NA	0	2.46949	0.0625449	0	0.0581601	0.325746	0	0.451167	0.285646	25.5615	3.67201	0.97445	0.190137	0.0567	0.0747439	0.221964	0.193165	10.1748	34.7358	BD	2.789	28.312	3.389	0	31.429	990351	701125	907308	492522	0.00291915	0.000937294	0.000532495	0.000164115
M138	883-6	15	28.5	*	0	9.7841	0.1744	0	2.12333	0.267894	0	0.226014	NA	0	0.258912	0.105806	0	0.189222	NA	0.944385	0.394441	0.0481865	NA	NA	NA	NA	NA	NA	NA	NA	16.8638	35.1047	36.71	2.001	27.833	0.069	0	14.261	NA	NA	NA	NA	NA	NA	NA	NA
M138	883-6	15	148.8	*	0	1.83494	0.0907585	0	0.886568	0.123265	0	0.158356	0.445486	0.718062	0.136432	0.00668274	0	0.308789	0.401622	0	0.47141	0.220481	NA	NA	NA	NA	NA	NA	NA	NA	14.6989	35.0185	7.69	2.15	30.786	-0.005	0	18.453	NA	NA	NA	NA	NA	NA	NA	NA
M138	883-6	15	196.6		0	2.06981	NA	0	0.398286	0.136048	0.635029	0.250847	0.0426546	0	0.564973	0.49777	0	6.65025	0.0586128	7.64786	0.925389	0.00716353	NA	NA	NA	NA	NA	NA	NA	NA	13.5838	34.9536	BD	2.416	29.655	0.309	0	22.467	NA	NA	NA	NA	NA	NA	NA	NA
M138	883-6	15	229.4		0	0.150045	NA	1.87431	0.493803	0.0160496	0	0.300857	0.0572436	0	0.377249	NA	0	0.476013	0.441189	0	0.578365	0.117164	NA	NA	NA	NA	NA	NA	NA	NA	13.2464	34.9349	BD	2.509	27.268	1.412	0	24.403	NA	NA	NA	NA	NA	NA	NA	NA
M138	883-6	15	270.9		0	0.376166	NA	1.67199	0.564192	0.0296881	0	0.376357	NA	0.903806	0.315104	0.0320704	0.488718	0.184753	0.0386538	0	0.620597	NA	NA	NA	NA	NA	NA	NA	NA	NA	12.4846	34.8825	BD	2.593	24.949	1.83	0	26.538	NA	NA	NA	NA	NA	NA	NA	NA
M138	883-6	15	300.1		0	0.67159	NA	1.5395	0.523425	0.0302257	0	0.71865	NA	2.30274	0.500245	0.00963795	0	0.627666	NA	2.51282	0.71956	0.0198525	NA	NA	NA	NA	NA	NA	NA	NA	12.0283	34.8596	BD	2.613	24.488	1.777	0	28.983	NA	NA	NA	NA	NA	NA	NA	NA
M138	892-2	35	98.2	*	0	0.387854	NA	0	1.57772	0.486636	0	0.27198	NA	0	0.152709	NA	0	0.130706	0.347877	0	0.186677	NA	23.224	2.2122	0.442441	0.0166959	0.0467873	0.0489326	0.0701616	0.0121033	15.3315	35.0486	16.01	2.352	28.491	0.022	0	12.47	NA	NA	NA	NA	NA	NA	NA	NA
M138	892-2	35	137		0.824058	0.127665	0.00377114	0	1.18957	0.151159	1.2639	0.296236	0.011813	0	0.764046	NA	0.810231	0.148095	0.00600231	0	0.374113	0.171138	NA	NA	NA	NA	NA	NA	NA	NA	13.884	34.9189	BD	2.636	21.592	2.157	0	19.724	NA	NA	NA	NA	NA	NA	NA	NA
M138	892-2	35	144		0	0.778638	0.250034	0	3.82391	NA	0	0.791735	0.119115	0	3.67814	0.317551	0	0.666141	NA	2.55928	0.867308	0.0299922	NA	NA	NA	NA	NA	NA	NA	NA	13.7945	34.9167	BD	2.64733	20.4807	2.77033	0	20.6663	NA	NA	NA	NA	NA	NA	NA	NA
M138	892-2	35	196.6		0	0.624835	0.382429	0	5.96542	NA	0	0.351793	0.0975262	0	1.07038	NA	0.662824	0.1322	0.00763833	0	0.943726	NA	21.604	1.59352	0.0348311	0.00870777	0.043204	0.0337859	0.00414086	0.0172522	12.7863	34.8951	BD	2.633	25.695	1.787	0	25.589	NA	NA	NA	NA	NA	NA	NA	NA
M138	892-2	35	298.2		0	0.471676	NA	0	1.26531	NA	0	0.521428	NA	0	0.396094	0.250373	0	0.318272	NA	1.43131	0.546485	0.0395309	16.5887	0.985464	0.082122	0.0492732	0.0299036	0.021039	0.0141016	0.0666017	11.6151	34.8362	BD	2.663	31.55	0.906	0	28.068	NA	NA	NA	NA	NA	NA	NA	NA
M138	892-2	35	396.5		0	0.608451	0.407295	0	1.79448	NA	0	0.41433	0.177712	0	0.284562	0.203515	0	0.369554	NA	0	0.290774	NA	26.2141	1.25253	0.0808081	0.00808081	0.0461	0.0243645	0.0130297	0.00549433	10.1477	34.7364	BD	2.878	31.475	2.749	0	33.284	NA	NA	NA	NA	NA	NA	NA	NA
M138	898-2	54	78.8	*	0.225293	0.0872807	0.0408457	0	0.107327	0.356026	0	1.25131	NA	0	0.575843	0.200818	0.786197	0.177878	0.0107512	0	0.363711	NA	NA	NA	NA	NA	NA	NA	NA	NA	16.3742	35.1341	11.09	2.368	28.98	0.024	0.0021398	15.328	NA	NA	NA	NA	NA	NA	NA	NA
M138	898-2	54	97.8	*	0	0.230097	0.342522	0	0.375878	NA	0.351386	0.0652836	0.00628062	0	0.0552328	NA	0.827846	0.0497608	0.000236393	0	0.282231	NA	NA	NA	NA	NA	NA	NA	NA	NA	15.1908	35.0395	4.52	2.429	29.012	0.021	0.00963006	17.571	NA	NA	NA	NA	NA	NA	NA	NA
M138	898-2	54	120.7		2.80161	0.556111	0.00753864	0	0.221791	NA	0.906395	0.292878	0.0267565	0	0.0786455	0.2808	1.22364	0.0997978	0.000584176	0	0.772921	NA	NA	NA	NA	NA	NA	NA	NA	NA	14.3944	34.9966	BD	2.458	27.281	0.517	0.0117915	20.441	NA	NA	NA	NA	NA	NA	NA	NA
M138	898-2	54	147.8		0	0.200986	0.212278	0	0.497659	0.296407	0	5.2379	NA	0	0.279571	NA	0	2.10016	0.163522	0	8.50732	NA	NA	NA	NA	NA	NA	NA	NA	NA	13.9938	34.9747	BD	2.591	15.033	7.601	0.00166525	24.976	NA	NA	NA	NA	NA	NA	NA	NA
M138	898-2	54	196.5		0	0.144967	NA	0.51076	0.0627159	0.0019357	0	1.16932	0.0581983	1.40084	0.53178	0.03902	0	4.18893	NA	0	0.784968	NA	NA	NA	NA	NA	NA	NA	NA	NA	13.054	34.9215	BD	2.56667	24.9937	2.36933	0.00125788	24.438	NA	NA	NA	NA	NA	NA	NA	NA
M138	898-2	54	298.2		0	0.260189	0.449174	0	0.378062	0.293695	0	0.0956032	0.214343	0	0.0700759	NA	0	0.150868	NA	0.647865	0.232527	0.034318	NA	NA	NA	NA	NA	NA	NA	NA	11.5478	34.8211	BD	2.684	25.28	4.285	0.00976888	27.585	NA	NA	NA	NA	NA	NA	NA	NA
M138	904-14	64	48.9	*	0	0.147827	0.089755	0	0.10946	0.152967	0.315878	0.0790989	0.0140644	0	0.213441	0.396687	0	0.0881906	0.436628	0	0.0631786	NA	NA	NA	NA	NA	NA	NA	NA	NA	15.717	35.046	1.58	2.301	27.181	0.031	NA	19.967	NA	NA	NA	NA	NA	NA	NA	NA
M138	904-14	64	98.6		0	0.0773006	0.0796786	0	0.198161	NA	0	0.251389	0.311562	0	0.166995	0.492423	0	0.093026	NA	0	0.136786	0.335458	NA	NA	NA	NA	NA	NA	NA	NA	14.758	35.018	BD	2.336	27.867	0.018	NA	20.467	NA	NA	NA	NA	NA	NA	NA	NA
M138	904-14	64	118.4		0	0.0895543	0.140522	0	0.116903	0.0585642	0	0.203298	0.115056	0	0.162387	NA	0.383287	0.105209	0.0178322	0	0.0565256	0.120943	NA	NA	NA	NA	NA	NA	NA	NA	14.5368	35.0065	BD	2.558	27.761	0.032	NA	21.395	NA	NA	NA	NA	NA	NA	NA	NA
M138	904-14	64	149.3		2.13759	0.729399	0.0304851	0	0.088784	NA	2.82769	0.963171	0.0303575	0	0.272551	0.0603927	1.50907	0.376253	0.0139057	0	0.106748	0.17038	NA	NA	NA	NA	NA	NA	NA	NA	14.0062	34.9741	BD	NA	NA	NA	NA	NA	NA	NA	NA	NA	NA	NA	NA	NA
M138	904-14	64	197.2		1.5263	0.459286	0.0224734	0	0.20906	NA	1.28463	0.421235	0.0277211	0	0.410424	NA	1.15259	0.24976	0.00957282	0.108115	0.0400401	0.0368879	NA	NA	NA	NA	NA	NA	NA	NA	13.3936	34.9395	BD	3.077	26.648	0.928	NA	23.734	NA	NA	NA	NA	NA	NA	NA	NA
M138	904-14	64	297		0.453056	0.129957	0.0199381	0	0.856783	NA	0	0.346986	0.133583	0	0.872847	0.382435	0.46485	0.139167	0.0221901	0	0.283568	0.136502	NA	NA	NA	NA	NA	NA	NA	NA	12.0494	34.8607	BD	2.658	23.586	4.379	NA	27.429	NA	NA	NA	NA	NA	NA	NA	NA
M138	912-4	87	68	*	8.42329	2.57668	0.0234052	0	0.185246	NA	12.0152	2.22953	0.00625902	0	0.211967	0.0865313	9.96843	1.5462	0.00378413	0.387374	0.0481968	0.00201102	NA	NA	NA	NA	NA	NA	NA	NA	15.4518	35.0454	1.95	2.555	11.457	3.446	-0.000420047	22.638	NA	NA	NA	NA	NA	NA	NA	NA
M138	912-4	87	88.3		9.89454	3.19211	0.0266543	0	0.183168	0.420853	28.767	4.84475	0.00477433	0	1.06783	0.311416	6.12363	2.41293	0.0424198	0	0.117123	0.131538	NA	NA	NA	NA	NA	NA	NA	NA	15.0351	35.0306	BD	2.661	3.435	5.083	0.00219971	26.416	NA	NA	NA	NA	NA	NA	NA	NA
M138	912-4	87	98.9		3.35305	1.06687	0.0257742	0	0.0978659	0.273603	4.92304	1.25894	0.0148565	0	0.552613	0.32399	4.97338	0.871811	0.00534173	0	0.134051	NA	NA	NA	NA	NA	NA	NA	NA	NA	14.9205	35.0252	BD	2.407	21.959	1.802	-0.00312782	22.143	NA	NA	NA	NA	NA	NA	NA	NA
M138	912-4	87	148		0	2.34522	0.183997	0	0.532647	0.260112	0	2.89969	0.0584102	0	0.396669	NA	0	1.29518	0.138632	0.573558	0.232755	0.0452639	NA	NA	NA	NA	NA	NA	NA	NA	14.5135	35.0035	BD	2.539	13.76	5.172	0.00244751	24.752	NA	NA	NA	NA	NA	NA	NA	NA
M138	912-4	87	198		3.54672	0.738346	0.00858649	0	0.0607698	0.25638	3.72385	1.07667	0.0203398	0	0.77568	0.260306	2.93912	0.917078	0.0245741	0	0.169777	0.354409	NA	NA	NA	NA	NA	NA	NA	NA	14.1817	34.974	BD	2.514	17.42	4.179	-0.000114162	23.509	NA	NA	NA	NA	NA	NA	NA	NA
M138	912-4	87	297.3		0	0.376412	0.230219	0	0.189155	NA	0	0.184025	0.416411	0	0.681725	0.190168	0	0.0803631	0.271972	0	0.10847	NA	NA	NA	NA	NA	NA	NA	NA	NA	12.6409	34.8916	BD	2.545	21.227	4.548	-0.000420047	26.422	NA	NA	NA	NA	NA	NA	NA	NA
M138	915-1	94	68.6	*	0	0.177201	NA	3.61094	1.15722	0.0445903	0	0.446731	NA	0	0.045873	NA	0	0.121893	0.299085	0	0.109738	NA	94.2978	16.0258	1.46085	0.0760291	0.219246	0.339491	0.203964	0.0809634	16.5217	35.1304	37.79	2.157	27.195	0.189	0.00840645	10.637	NA	NA	NA	NA	NA	NA	NA	NA
M138	915-1	94	88.1	*	0	0.141237	0.112644	0	0.0909837	NA	0	0.106023	0.131449	0	0.19899	NA	0	0.187729	0.187161	0	0.157827	0.136737	111.24	18.8281	1.12499	0.0478721	0.272219	0.380778	0.159332	0.0585916	15.2764	35.0221	13.16	2.41	27.238	0.244	0.00660339	15.933	NA	NA	NA	NA	NA	NA	NA	NA
M138	915-1	94	98.9	*	0	0.958351	0.0893347	0	0.503503	0.0949203	0.719796	0.123012	0.00497481	0	0.654065	NA	2.0521	0.602495	0.0211373	0	0.158251	0.134399	113.328	25.0471	2.62797	0.154083	0.27572	0.548594	0.357763	0.208239	14.8602	34.9953	1.65	2.449	24.946	1.061	0.00712438	19.829	NA	NA	NA	NA	NA	NA	NA	NA
M138	915-1	94	147.4		0.882585	0.344752	0.041605	0	0.316442	0.211098	0	0.565599	0.310645	0	0.149025	0.106784	0	0.443761	0.117079	0	0.485345	NA	62.2837	15.1515	2.20466	0.0263505	0.131489	0.385941	0.273118	0.0176688	13.8095	34.9589	BD	2.426	24.908	1.619	0.00333676	23.142	NA	NA	NA	NA	NA	NA	NA	NA
M138	915-1	94	298		0	0.14119	0.275754	0	0.879414	0.198472	0	0.317592	NA	0	0.674919	NA	0	0.65806	NA	0	0.370009	NA	82.6803	17.5026	0.809822	0.0174155	0.20758	0.37324	0.088889	0.0436123	11.8952	34.8403	BD	2.573	21.218	6.206	0.00894373	27.815	NA	NA	NA	NA	NA	NA	NA	NA

## Sheet: Table_1c_M93_comparison
Cruise	Station	bottomz	z	Anammox	Anammox	UVP particles	UVP particles	UVP particles	UVP particles	UVP particles	UVP particles	UVP particles	UVP particles
				¹⁵NO₂	¹⁵NO₂ + ¹⁴NH₄	ESD 128-256 µm	ESD 256-512 µm	ESD 512-1024 µm	ESD 1024-2048 µm	ESD 128-256 µm	ESD 256-512 µm	ESD 512-1024 µm	ESD 1024-2048 µm
				nM N₂ d⁻¹	nM N₂ d⁻¹	number L⁻¹	number L⁻¹	number L⁻¹	number L⁻¹	mm³ L⁻¹	mm³ L⁻¹	mm³ L⁻¹	mm³ L⁻¹
M136	341	164	39.2	58.804	157.138	89.4208	22.4223	3.28893	0.126873	0.212326	0.535329	0.448887	0.127814
M136	341	164	79.4	47.2597	111.094	74.7999	17.3737	5.43958	0.501309	0.177889	0.447796	0.925079	0.447179
M136	341	164	118.5	52.6273	92.1378	79.7111	10.9373	3.63854	0.282394	0.166887	0.263347	0.668163	0.249589
M136	341	164	159.8	81.4872	NA	72.6225	11.6199	5.31238	0.553685	0.152169	0.287526	0.969303	0.453795
M136	395	3198	139.7	1.00399	NA	26.2441	2.90983	0.954499	0.231675	0.0552595	0.0708292	0.184885	0.282631
M136	395	3198	150.4	0	NA	31.2473	2.3935	0.86371	0.161031	0.0615442	0.0547474	0.17041	0.164782
M136	395	3198	198.9	0	NA	28.6452	2.72959	0.400956	0.123371	0.057311	0.0645879	0.062124	0.202112
M136	395	3198	299	0	NA	20.7499	1.98596	0.231125	0.0599212	0.0428663	0.0436042	0.0362492	0.140441
M136	423	241	119.2	39.5942	56.4752	51.6215	8.13397	1.70122	0.425306	0.108862	0.196152	0.292169	0.666007
M136	423	241	129.2	89.5193	110.413	111.502	12.8381	1.79211	0.488759	0.229255	0.297376	0.242256	0.696826
M136	423	241	149.9	41.8819	45.312	72.3854	17.4592	2.12121	0.0777001	0.17037	0.443936	0.240787	0.106658
M136	423	241	197.2	25.5058	22.1696	36.2544	8.21731	5.15971	0.627901	0.079021	0.220392	1.06913	0.54386
M136	423	241	236.4	48.9093	38.6181	66.3516	13.1763	5.32053	0.770077	0.150258	0.335117	0.995713	0.903132
M136	475	482	173.4	36.8049	75.4726	81.8609	11.9078	3.31484	0.44103	0.165543	0.292399	0.585267	0.571548
M136	475	482	223	48.9428	88.3446	95.0292	10.8364	1.06326	0.372142	0.193171	0.229167	0.163422	0.703081
M136	475	482	349.1	7.25067	11.0848	37.6484	7.9922	2.0645	0.141769	0.0851212	0.19838	0.321115	0.205481
M136	505	143	128.7	39.0733	NA	66.3266	9.85099	2.94029	0.265027	0.128877	0.254052	0.476724	0.378107
M136	505	143	140.3	55.3664	NA	85.7773	13.0067	1.76294	0.140818	0.179746	0.299011	0.241529	0.162651
M136	549	4350	126.7	13.1302	NA	21.23	3.54876	0.902834	0.116206	0.0453712	0.0871531	0.158315	0.167263
M136	549	4350	149.4	12.5753	NA	27.5018	3.19692	1.12465	0.145788	0.0561336	0.0741412	0.179937	0.285726
M136	549	4350	198.7	5.62844	NA	29.3036	7.46411	3.39181	0.20202	0.0639706	0.213733	0.517363	0.263333
M136	549	4350	299.8	0	NA	12.4791	0.874891	0.071582	0.00795355	0.0259984	0.0183293	0.00933823	0.00564501
M136	555	199	158.5	20.2988	NA	51.2178	6.28462	1.4174	0.0529488	0.104525	0.143599	0.225945	0.0476352
M136	555	199	188.6	17.2133	NA	44.1174	7.20539	1.76046	0.12987	0.100541	0.167103	0.273691	0.145163
Cruise	Station	bottomz	z	Anammox	Anammox	UVP particles	UVP particles	UVP particles	UVP particles	UVP particles	UVP particles	UVP particles	UVP particles
				¹⁵NO₂	¹⁵NO₂ + ¹⁴NH₄	ESD 140-270 µm	ESD 270-530 µm	ESD 530-1060 µm	ESD 1060 - 2110 µm	ESD 140-270 µm	ESD 270-530 µm	ESD 530-1060 µm	ESD 1060 - 2110 µm
				nM N₂ d⁻¹	nM N₂ d⁻¹	number L⁻¹	number L⁻¹	number L⁻¹	number L⁻¹	mm³ L⁻¹	mm³ L⁻¹	mm³ L⁻¹	mm³ L⁻¹
M93	295	0	30	NA	56.3069	26.7359	4.73847	0.400948	0.109349	0.0822076	0.112339	0.0824969	0.157419
M93	295	0	45	NA	115.281	28.8513	8.63409	1.34142	0.095816	0.0997909	0.222751	0.247785	0.128956
M93	295	0	75	NA	0	13.4692	4.84814	0.962083	0.188644	0.0468839	0.146467	0.158658	0.211317
M93	318	0	40	NA	18.1965	3.62585	0.201179	0.0462481	0.0023124	0.00873591	0.00513867	0.00918396	0.002167
M93	318	0	50	NA	16.0374	12.0478	0.551625	0.00599592	0.00199864	0.0400903	0.00873871	0.0011433	0.00149267
M93	318	0	100	NA	89.864	4.10218	0.238258	0.0331489	0.00414361	0.0107277	0.00543693	0.00663005	0.00291815
M93	318	0	200	NA	0	3.9291	0.457345	0.0894363	0.0243917	0.010205	0.0132486	0.0185724	0.031912
M93	391	0	55	0.230709	11.5533	17.2445	3.3464	0.899407	0.256256	0.0539791	0.0918575	0.182631	0.479503
M93	391	0	90	2.97267	0	17.8945	2.95347	0.981359	0.431986	0.0524671	0.0818379	0.206085	0.682658
M93	391	0	125	0	1.98913	13.5459	1.86215	0.42022	0.102995	0.0369472	0.0523362	0.0905409	0.179597
M93	391	0	200	3.25386	5.95258	4.55689	0.611342	0.208117	0.0476934	0.0125328	0.0163628	0.0438371	0.058418
M93	391	0	320	0.763318	0	5.3888	0.772201	0.174368	0.0124548	0.0166096	0.0209895	0.0402601	0.0264584
M93	399	0	70	12.3935	8.81686	14.575	2.66855	0.518013	0.0941841	0.0470514	0.0671473	0.106528	0.111738
M93	399	0	100	3.34592	2.36784	7.01569	0.681591	0.129267	0.0176273	0.0181353	0.017017	0.021341	0.0363058
M93	399	0	125	0	3.74046	16.5222	1.47649	0.220671	0.0361098	0.043164	0.0342531	0.038612	0.0621746
M93	399	0	200	0.314025	2.11368	2.69052	0.183124	0.046955	0.0469549	0.00669351	0.00472365	0.011482	0.0917141
M93	399	0	320	0	0	5.50312	0.305207	0.0751279	0.018782	0.0140074	0.00773755	0.016735	0.0131889
M93	411	0	40	43.814	79.7361	23.3463	2.42709	0.36943	0.0227024	0.0639702	0.0597273	0.0617912	0.0338684
M93	411	0	70	103.552	113.507	52.0563	7.63162	2.22036	0.844854	0.14625	0.201615	0.48478	1.54215
M93	411	0	115	11.3179	70.6914	14.3837	2.43772	0.563236	0.175872	0.0401926	0.0698752	0.107736	0.277416
M93	411	0	175	28.6986	35.8886	9.93769	1.53272	0.630965	0.262902	0.0282551	0.0413895	0.129087	0.350133
M93	411	0	214	59.0174	34.5963	2.98962	0.325064	0.078948	0.0309301	0.00808037	0.00875308	0.0163651	0.0524211
M93	441	0	50	NA	4.32892	17.2445	3.3464	0.899407	0.256256	0.0539791	0.0918575	0.182631	0.479503
M93	441	0	100	NA	3.1163	17.8945	2.95347	0.981359	0.431986	0.0524671	0.0818379	0.206085	0.682658
M93	441	0	150	NA	0	13.5459	1.86215	0.42022	0.102995	0.0369472	0.0523362	0.0905409	0.179597
M93	441	0	200	NA	0	4.55689	0.611342	0.208117	0.0476934	0.0125328	0.0163628	0.0438371	0.058418
M93	441	0	250	NA	0	5.3888	0.772201	0.174368	0.0124548	0.0166096	0.0209895	0.0402601	0.0264584

## Sheet: Table_2_stations
Cruise	year	month	day	hour	minute	Station	Incubation type	CTD	MSC depths	Latitude	Longitude	water depth	O₂ < 1µM start	O₂ < 1µM end	OMZ extent	average chl a	average chl a	average chl a	integrated chl a	integrated chl a	integrated chl a	Euphotic zone	export (satellite)	export (satellite)	export UVP	export UVP	export UVP	export UVP	export UVP	Scalindua Encounters	N Release	N Flux	Anammox	Anammox standard error	Denitrification	Denitrification standard error
																upper 10 m	upper 20 m	euphotic zone	upper 10 m	upper 20 m	euphotic zone	depth	Dunne (global)	EP = 0.4	all	ESD 128-256 µm	ESD 256-512 µm	ESD 512-1024 µm	ESD 1024-2048 µm				integrated	integrated	integrated	integrated
									m	deg N	deg E	m	m	m	m	µg L⁻¹ *	µg L⁻¹ *	µg L⁻¹ *	mg m⁻²	mg m⁻²	mg m⁻²	m	mmol N m⁻² day⁻¹	mmol N m⁻² day⁻138	mmol N m⁻² day⁻¹	mmol N m⁻² day⁻¹	mmol N m⁻² day⁻¹	mmol N m⁻² day⁻¹	mmol N m⁻² day⁻¹	ind L⁻¹ day ⁻¹	µmol N L⁻¹	mmol N m⁻² day⁻¹	mmol N₂ m⁻² d⁻¹	mmol N₂ m⁻² d⁻¹	mmol N₂ m⁻² d⁻¹	mmol N₂ m⁻² d⁻¹
M136	2017	4	12	18	32	341	bulk	3	NA	-13.8948	-76.5104	164	21.87	160	138.13	0.407	0.278385	0.2277	4.07	5.56769	6.26175	25.8438	4.4881	7.8858	26.1167	10.3057	9.52438	5.12107	1.16554	26990000	2.3404	57.5568	7.46653	1.77384	1.25343	0.330875
M136	2017	4	15	2	29	374	size fractionated	16	100	-14.5648	-77.4963	4422	108.34	417.13	308.79	0.443143	0.454294	2.52075	4.43143	9.08588	119.736	46.6363	1.2513	4.0021	10.8896	3.29894	3.44839	1.61032	2.53196	3694000	0.2859	7.367	0.273258	0.0797229	0.22068	0.0547478
M136	2017	4	16	15	34	395	bulk	33	130	-15.3508	-76.9307	3198	131.18	444.9	313.72	0.671429	0.804941	0.689118	6.71429	16.0988	25.8419	35.3367	1.53	3.4428	13.1689	2.81619	3.63153	4.3308	2.39042	3292000	0.2322	6.3783	0.00964832	0.00320107	0.153616	0.0322707
M136	2017	4	17	8	15	404	size fractionated	40	140	-14.5762	-77.2717	4438	136.36	408.2	271.84	3.94575	4.01811	2.8632	39.4575	80.3622	136.002	45.7275	6.6855	13.8429	6.94611	1.89485	1.72338	2.04381	1.28407	1835000	0.1471	3.7221	0	0	0.5488	0.194415
M136	2017	4	19	9	23	423	bulk	44	120	-12.3883	-77.403	241	82.51	241	158.49	4.1102	3.33993	3.18241	41.102	66.7987	71.6043	23.255	28.4184	38.2259	24.1923	5.43292	7.57433	7.64216	3.54292	20894000	1.3344	39.3938	5.90529	0.634342	0.131341	0.0314453
M136	2017	4	21	16	42	456	size fractionated	55	130	-12.4135	-77.4425	307	62.63	307	244.37	1.599	1.483	1.42967	15.99	29.66	32.1675	24.3617	1.2879	3.255	17.2395	2.2061	4.32298	8.16611	2.54432	13710000	0.8892	25.9404	0	0	0.159571	0.0362671
M136	2017	4	24	2	53	475	bulk	62	70	-12.216	-77.6153	482	159	482	323	7.16971	5.93018	3.82821	71.6971	118.604	124.417	30.7117	4.6474	8.7585	61.6678	24.95	16.5868	14.4981	5.63294	4.2357e+07	3.0713	83.5377	6.41635	1.83834	0.114911	0.0324593
M136	2017	4	25	23	36	505	bulk	70	NA	-12.3108	-77.2978	143	118	143	25	9.0076	7.7228	8.54842	90.076	154.456	149.597	16.4275	12.2591	17.4804	11.6273	3.93381	4.13254	2.5151	1.04585	7854000	0.6114	15.9225	0.831537	0.0677169	0.0122576	0.0051246
M136	2017	4	27	11	47	525	size fractionated	80	125	-12.3883	-77.4027	240	169.95	241	71.05	1.82	1.00431	0.942267	18.2	20.0862	21.201	23.255	1.7518	3.5664	24.1923	5.43292	7.57433	7.64216	3.54292	3254000	0.2643	6.6879	0.0672826	0.00785868	0	0
M136	2017	4	29	2	4	549	bulk	88	130	-12.5473	-78.467	4350	123.25	528.27	405.02	2.1195	2.08031	1.22416	21.195	41.6062	58.1477	47.955	9.7373	16.5552	16.0362	6.52494	4.72001	3.7383	1.05296	3809000	0.2667	7.3726	0.885703	0.128555	0.0622186	0.0210497
M136	2017	4	29	16	48	555	bulk	90	NA	-12.3582	-77.362	199	152.07	195	42.93	2.95986	2.73759	2.57253	29.5986	54.7518	57.8818	20.2483	8.8626	13.4326	12.1023	3.36266	3.42207	3.44923	1.86838	4984000	0.395	10.2288	0.684899	0.0549142	0.0856173	0.0302779
M136	2017	5	1	3	51	569	size fractionated	93	230	-12.2854	-78.499	3180	179.88	491.47	311.59	1.74033	1.74925	1.02679	17.4033	34.985	43.6386	44.2117	4.7058	9.0638	13.993	6.43381	3.63327	2.61739	1.3085	5.54e+06	0.4215	11.0496	0	0	0.134505	0.0284116
M138	2017	6	4	13	21	882-4	bulk	10	NA	-10.9523	-78.5637	1083	199	501	302	1.6225	1.65594	0.9955	16.225	33.1188	52.2637	43.445	2.7708	5.6973	16.5384	4.78724	3.82642	5.42316	2.50163	2605000	0.2377	5.6243	0.172564	0.0144037	0.240307	0.0433556
M138	2017	6	5	23	13	883-6	size fractionated	15	NA	-10.7781	-78.2702	306	192	299	107	1.707	1.78044	0.78956	17.07	35.6089	41.4519	40.2425	0.6792	2.0832	16.5384	4.78724	3.82642	5.42316	2.50163	2605000	0.2377	5.6243	0	0	0.150365	0.0456431
M138	2017	6	9	20	26	892-2	size fractionated	35	135	-12.4178	-77.8123	1100	132	501	369	1.471	1.47664	1.38811	14.71	29.5328	58.9948	32.255	3.2892	6.7202	10.8443	4.96209	3.32555	2.08235	0.474306	1.957e+06	0.2027	4.4789	0.00494435	0.000765988	0	0
M138	2017	6	11	7	15	894-3	bulk	43	150	-12.3227	-77.6197	506	112	465	353	1.77314	1.83941	1.86938	17.7314	36.7882	60.7548	19.2317	3.5335	7.0058	12.3093	5.43324	4.35636	2.19172	0.328012	1311000	0.133	2.9673	0.337312	0.0533317	0	0
M138	2017	6	11	20	49	897-4	bulk	48	NA	-12.2346	-77.4485	164	NA	NA	NA	2.472	2.2288	2.33717	24.72	44.576	40.9004	38.5925	3.7845	7.298	6.50083	2.44258	1.37634	1.84299	0.83892	11091000	0.822	22.0468	0.151982	0.0331341	0.0259693	0.0110127
M138	2017	6	13	3	49	898-2	size fractionated	54	120	-12.0577	-78.2732	2172	117	510	393	1.37067	1.41363	1.40053	13.7067	28.2726	52.5198	24.775	3.1623	6.605	13.8294	4.74457	3.16256	3.89986	2.02239	2435000	0.196	4.9707	0.0431448	0.00856412	0.0384092	0.00471624
M138	2017	6	15	13	37	904-8	size fractionated	64	50	-13.9999	-76.6601	592	74	454	380	3.5355	2.06811	1.8706	35.355	41.3622	42.0885	40.6388	6.2266	10.2515	45.6832	21.7414	19.6005	3.55759	0.783701	14191000	1.1847	29.5987	0.25511	0.0793431	0	0
M138	2017	6	17	0	8	906-8	bulk	70	60	-14.2831	-77.1676	4814	51	492	441	3.11156	3.11237	2.89722	31.1156	62.2474	108.646	38.9738	4.0837	8.9983	15.833	8.20388	5.49525	1.77017	0.363659	2778000	0.2159	5.6162	4.40888	0.671351	0.896883	0.182572
M138	2017	6	18	22	36	907-6	bulk	75	100	-15.4222	-75.4448	851	92	442	350	1.82113	1.83167	1.32814	18.2112	36.6333	49.8054	45.455	2.3683	5.1429	12.3924	5.69359	3.68933	2.39678	0.612744	3676000	0.3812	8.3773	1.61508	0.280367	1.25936	0.234867
M138	2017	6	20	22	39	912-10	size fractionated	87	90	-15.8595	-76.1099	3679	64	503	439	2.93813	3.06406	2.40576	29.3813	61.2811	114.273	38.9133	4.0254	8.6106	15.6073	7.41438	6.10666	1.4275	0.658795	5753000	0.5792	13.0088	0.620065	0.167588	0	0
M138	2017	6	21	19	11	915-1	size fractionated	94	100	-16.1617	-76.572	2706	103	489	386	NA	3.2827	2.23841	NA	65.654	95.1323	45.9388	2.59	6.0789	10.7547	5.69344	3.33549	1.52109	0.204654	9655000	0.8481	20.7222	0.086052	0.0336133	0	0
M138	2017	6	23	6	33	919-4	bulk	102	NA	-14.7596	-77.4829	4154	133	404	271	3.52729	3.517	1.95984	35.2729	70.34	93.0924	28.63	1.9205	5.0478	15.833	8.20388	5.49525	1.77017	0.363659	6085000	0.601	13.6763	0	0	0.41139	0.130943
																*Wetlabs fluorescence in factory calibrated units or approx. mug/l
